# Supplementary material for: Brucella melitensis clinical isolate modulates osteoclast differentiation to drive pathological bone destruction in brucellar arthritis
Source: Front Cell Infect Microbiol. 2025 Dec 12;15:1694633. doi: 10.3389/fcimb.2025.1694633 (PMC12741104; doi:10.3389/fcimb.2025.1694633)
Supplement: Supplementary file 3 [file Table1.xlsx]

## Sheet: Sheet1
Name	Primer sequence
β-actin-F	AACAGTCCGCCTAGAAGCAC
β-actin-R	CGTTGACATCCGTAAAGACC
P62-F	GGACAGCCAGAGGAACAGAT
P62-R	CTAGAGAGCTTGGCCCTTCC
Bax-F	ACCAGGGTGGCTGGGAAG
Bax-R	GTGAGGACTCCAGCCACAAA
Bcl2-F	CGTCGTGACTTCGCAGAGAT
Bcl2-R	TAGTTCCACAAAGGCATCCCAG
Casp 3-F	ATGGGAGCAAGTCAGTGGAC
Casp 3-R	AGAGCGAGATGACATTCCAGT
